# Supplementary material for: Efficient Photodegradation of Dyes from Single and Binary Aqueous Solutions Using Copper(II) Coordination Polymers
Source: Molecules. 2025 Apr 8;30(8):1652. doi: 10.3390/molecules30081652 (PMC12029952; doi:10.3390/molecules30081652)
Supplement: Supplementary file 1 [file molecules-30-01652-s001.zip]

Archive with 1 entries (1 files):
- molecules-3554991-supplementary.pdf
